# Supplementary material for: MicroRNA miR-193b-3p Regulates Esophageal Cancer Progression Through Targeting RSF1
Source: Cells. 2025 Jun 19;14(12):928. doi: 10.3390/cells14120928 (PMC12191309; doi:10.3390/cells14120928)
Supplement: Supplementary file 1 [file cells-14-00928-s001.zip]

Archive with 1 entries (1 files):
- cells-3663980-supplementary.pdf
